# Supplementary material for: The wild life of ticks: Using passive surveillance to determine the distribution and wildlife host range of ticks and the exotic Haemaphysalis longicornis, 2010–2021
Source: Parasit Vectors. 2022 Sep 20;15:331. doi: 10.1186/s13071-022-05425-1 (PMC9487032; doi:10.1186/s13071-022-05425-1)
Supplement: Supplementary file 1 — Additional file 1: Summary of tick submissions from hosts and from different states during surveillance efforts, 2010–2021. Excel file containing summary data of total number of tick submissions for state and host. Details number of state submissions, number of hosts sampled per state, number of ticks submitted (by host species), percent of host species infested with tick species along with mean and range of ticks collected from hosts, and total counts of tick life stages by host. [file 13071_2022_5425_MOESM1_ESM.xlsx]

## Sheet: Sheet1
Additional File 1. Summary of tick submissions collected from hosts and from different states during surveillance efforts, 2010 - 2021
					No. of submission infested (% infested) (mean ticks collected, range of ticks collected) (#Adults, #Nymphs, # Larvae)
State	Host*	No. of Submissions	No. of Ticks	Amblyomma americanum	Amblyomma maculatum	Amblyomma sp.	Dermacentor albipictus	Dermacentor variabilis	Haemaphysalis leporispalustris	Haemaphysalis longicornis**	Ixodes affinis	Ixodes cookei	Ixodes scapularis	Ixodes texanus	Ixodes sp.	Otobius megnini
Alabama	Bobcat	1	6	1 (100) (3, 3 – 3) (2, 1, 0)				1 (100) (3, 3 – 3) (3, 0, 0)
	White-tailed deer	30	222	18 (60) (3, 1 – 8) (51, 0, 0)			4 (13) (1, 1 – 3) (7, 0, 0)						22 (73) (7, 1 – 16) (161, 1, 0)		2 (7) (1, 1 – 1) (2, 0, 0)
Arkansas	Black bear	2	39	2 (100) (15, 8 – 22) (20, 8, 2)				2 (100) (4, 1 – 8) (9, 0, 0)
	Wild pig	1	9		1 (100) (8, 8 – 8) (8, 0, 0)			1 (100) (1, 1 – 1) (1, 0, 0)
	White-tailed deer	36	543	27 (75) (17, 4 – 50) (293, 162, 15)	6 (17) (3, 1 – 11) (21, 0, 0)		3 (8) (9, 2 – 13) (22, 5, 0)						3 (8) (7, 1 – 15) (22, 0 ,0)		2 (6) (1, 1 – 2) (3, 0, 0)
Delaware	White-tailed deer	47	133				10 (21) (4, 1 – 10) (38, 7, 0)						22 (47) (3, 1 – 9) (66, 0, 2)		10 (21) (2, 1 – 5) (19, 0, 0)
Florida	White-tailed deer	268	2767	142 (53) (11, 1 – 192) (446, 511, 661)	92 (34) (5, 1 – 20) (493, 0, 0)			3 (1) (1, 1 – 1) (3, 0, 0)			8 (3) (2, 1 – 5) (19, 0, 0)		120 (45) (5, 1 – 29) (631, 3, 0)
Georgia	Black bear	48	318	3 (6) (3, 2 – 6) (11, 0, 0)	3 (6) (1, 1 – 1) (3, 0, 0)			47 (98) (6, 1 – 25) (302, 1, 0)					1 (2) (1, 1 – 1) (1, 0, 0)
	Domestic cow	1	12							1 (100) (12, 12 – 12) (4, 8, 0)
	Raccoon	1	6					1 (100) (6, 6 – 6) (6, 0, 0)
	Virginia opossum	1	1					1 (100) (1, 1 – 1) (1, 0, 0)
	White-tailed deer	39	671	30 (77) (19, 1 -303) (161, 137, 295)	3 (8) (7, 1 – 18) (20, 0, 0)		3 (8) (12, 3 – 19) (35, 1, 0)	1 (3) (1, 1 – 1) (0, 1, 1)	1 (3) (1, 1 – 1) (0, 1, 1)				4 (10) (4, 2 – 7) (9, 5, 1)		1 (3) (2, 2 – 2) (2, 0, 0)
Illinois	White-tailed deer	1	14				1 (100) (14, 14 – 14) (14, 0, 0)
Kansas	Bobcat	1	26	1 (100) (6, 6 – 6) (3, 3, 0)				1 (100) (20, 20 – 20) (20, 0, 0)
	Elk	3	0
	Mule deer	5	13				1 (20) (8, 8 – 8) (3, 5, 0)	1 (20) (5, 5 – 5) (5, 0, 0)								1 (20) (4, 4 – 4) (0, 4, 0)
	Raccoon	1	5					1 (100) (5, 5 – 5) (5, 0, 0)
	White-tailed deer	1	5	1 (100) (5, 5 – 5) (5, 0, 0)
Kentucky	Black bear	11	180	7 (64) (17, 3 – 38) (73, 46, 0)	1 (9) (1, 1 – 1) (1, 0, 0)			7 (64) (8, 2 – 17) (56, 0, 0)		1 (9) (1, 1 – 1) (0, 1, 0)			1 (9) (3, 3 – 3) (3, 0, 0)
	Coyote	3	42	3 (100) (8, 3 – 15) (17, 2, 6)				2 (67) (9, 3 – 15) (18, 0, 0)
	Domestic dog	1	0
	Elk	74	336	34 (46) (4, 1 – 24) (107, 16, 10)	5 (7) (2, 1 – 3) (9, 0, 0)		37 (50) (3, 1 – 8) (85, 8, 0)	8 (11) (1, 1 – 4) (11, 0, 0)		12 (16) (7, 1 – 33) (69, 6, 9)			4 (5) (1, 1 – 2) (5, 1, 0)
	Human	1	1	1 (100) (1, 1 – 1) (1, 0, 0)
	Northern bobwhite	1	0
	Raccoon	2	11	1 (50) (2, 2 – 2) (0, 0, 2)				1 (50) (2, 2 – 2) (2, 0, 0)					1 (50) (7, 7 – 7) (4, 3, 0)
	Striped skunk	2	3					1 (50) (1, 1 – 1) (1, 0, 0)							1 (50) (2, 2 -2) (2, 0, 0)
	White-tailed deer	182	3588	107 (59) (26, 1 – 292) (748, 508, 1547)	17 (9) (2, 1 – 9) (43, 4, 1)		49 (27) (9. 1 – 47) (358, 59, 2)	1 (1) (2, 2 – 2) (2, 0, 0)					45 (25) (6, 1 – 25) (255, 23, 0)		12 (7) (3, 1 – 8) (26, 12, 0)
	Wild turkey	35	345	35 (100) (10, 1 – 27) (0, 333, 11)									1 (3) (1, 1 – 1) (0, 1, 0)
	Woodchuck	1	2												1 (100) (2, 2 – 2) (0, 0, 2)
Louisiana	Black bear	2	44		2 (100) (21, 9 – 33) (42, 0, 0)			1 (50) (2, 2 – 2) (2, 0, 0)
	Coyote	1	3		1 (100) (1, 1 – 1) (2, 0, 0)			1 (100) (1, 1 – 1) (1, 0, 0)
	Raccoon	2	2					2 (100) (1, 1 – 1) (2, 0, 0)
	White-tailed deer	65	388	13 (20) (3, 1 – 9) (13, 20, 0)	5 (8) (5, 1 – 14) (25, 0, 0)		1 (2) (6, 6 – 6) (6, 0, 0)						47 (72) (7, 1 – 32) (324, 0, 0)
	Wild turkey	2	2	2 (100) (1, 1 – 1) (2, 0, 0)
Maryland	Black bear	22	338	1 (5) (1, 1 – 1) (1, 0, 0)				2 (9) (14, 8 – 20) (28, 0, 0)					18 (82) (16, 1 – 39) (283, 0, 0)		8 (34) (3, 1 – 8) (25, 1, 0)
	White-tailed deer	1	1							1 (100) (1, 1 – 1) (1, 0, 0)
Missouri	Elk	5	118	5 (100) (23, 4 – 53) (105, 13, 0)
	White-tailed deer	1	2										1 (100) (2, 2 – 2) (2, 0, 0)
Mississippi	Black bear	6	47		5 (83) (6, 2 – 10) (32, 0, 0)			3 (50) (2, 1 – 3) (8, 0, 0)					1 (17) (7, 7 – 7) (7, 0, 0)
	White-tailed deer	148	672	146 (99) (4, 1 – 17) (604, 46, 1)	1 (1) (1, 1 – 1) (1, 0, 0)								14 (9) (1, 1 – 3) (19, 0, 0)		1 (1) (1, 1 – 1) (1, 0, 0)
North Carolina	Black bear	28	529	19 (68) (16, 1 – 64) (214, 93, 5)	10 (36) (5, 1 – 17) (34, 17, 7)			19 (68) (6, 1 – 12) (112, 2, 0)					4 (11) (8, 1 – 36) (37, 1, 0)
	Domestic dog	9	16					2 (22) (6, 4 – 7) (11, 0, 0)		4 (44) (1, 1 – 2) (2, 3, 0)
	Gray fox	2	3					1 (50) (1, 1 – 1) (1, 0, 0)					1 (50) (2, 2 – 2) (2, 0, 0)
	Human	1	0
	Raccoon	2	1					1 (50) (1, 1 -1) (1, 0, 0)
	Spotted skunk	21	94									21 (95) (4, 1 – 12) (36, 43, 11)	1 (5) (1, 1 – 1) (1, 0, 0)	1 (5) (1, 1 – 1) (0, 1, 0)	2 (9) (1, 1 – 1) (1, 1, 0)
	Striped skunk	1	1									1 (100) (1, 1 – 1) (1, 0 ,0)
	Tick drag	8	6					2 (25) (2, 1 -3) (4, 0, 0)		2 (25) (1, 1 – 1) (1, 1, 0)
	Virginia opossum	2	9					1 (50) (2, 2 – 2) (2, 0, 0)		1 (50) (7, 7 – 7) (0, 0, 7)
	White-tailed deer	83	903	27 (33) (25, 1 – 110) (65, 312, 290)	8 (10) (5, 1 – 20) (42, 0, 0)	1 (1) (1, 1 – 1) (0, 1, 0)	1 (1) (7, 7 – 7) (6, 1, 0)			2 (2) (1, 1 – 44) (137, 0, 1)	4 (5) (4, 1 - 10) (19, 0, 0)		14 (17) (7, 1 – 38) (72, 0, 1)		1 (1) (5, 5 - 5) (5, 0, 0)
Nebraska	Mule deer	29	117	3 (10) (1, 1 – 2) (4, 0, 0)	2 (7) (1, 1 – 1) (2, 0, 0)		7 (24) (11, 2 – 54) (72, 2, 0)	6 (21) (3, 1 – 4) (15, 0, 0)								2 (7) (11, 1 – 21) (0, 22, 0)
	Raccoon	1	2					1 (100) (2, 2 – 2) (2, 0, 0)
	White-tailed deer	3	64	1 (33) (27, 27 – 27) (4, 23, 0)			2 (67) (18, 3 – 34) (24, 13, 0)
New Jersey	Black bear	44	408	3 (7) (1, 1 – 1) (3, 0, 0)	1 (2) (1, 1 – 1) (1, 0, 0)			43 (98) (9, 1 – 33) (339, 0, 0)					14 (32) (3, 1 – 13) (48, 3, 0)		6 (13) (2, 1 – 4) (14, 0, 0)
	Domestic dog	1	1					1 (100) (1, 1 – 1) (1, 0, 0)
	Wild pig	1	2	1 (100) (2, 2 – 2) (2, 0, 0)
	White-footed mouse	1	0
	White-tailed deer	72	1727	14 (19) (29, 1 – 177) (124, 254, 24)			19 (26) (7, 1 – 68) (124, 16, 0)			1 (10) (7, 7 – 7) (7, 0, 0)			56 (78) (14, 1 – 61) (1176, 2, 0)
	Wild turkey	3	0
New York	Black bear	2	22					1 (50) (8, 8 – 8) (8, 0, 0)					2 (100) (7, 2 – 12) (14, 0, 0)
	Coyote	2	27					1 (50) (18, 18 – 18) (18, 0, 0)					1 (50) (9, 9 – 9) (9, 0, 0)
	Red fox	2	2											2 (100) (1, 1 – 1) (2, 0, 0)
	White-tailed deer	5	102										5 (100) (20, 3 – 39) (102, 0, 0)
Oklahoma	Elk	2	119	2 (100) (48, 7 – 89) (67, 28, 1)	1 (50) (22, 22 – 22) (22, 0, 0)			1 (50) (1, 1 – 1) (1, 0, 0)
	White-tailed deer	5	69	5 (100) (13, 4 – 19) (27, 16, 20)	2 (40) (3, 3 – 3) (6, 0, 0)
Pennsylvania	Black bear	7	46					3 (43) (3, 1 – 8) (10)					4 (57) (9, 6 – 14) (25, 11, 0)
	Bobcat	2	37										2 (100) (4, 15 – 22) (37, 0 ,0)
	Elk	1	1										1 (100) (1, 1 – 1) (0, 1, 0)
	Ruffed grouse	1	2										1 (100) (2, 2 – 2) (0, 2, 0)
	Virginia opossum	1	1										1 (100) (1, 1 – 1) (0, 1, 0)
	White-tailed deer	75	662				5 (7) (5, 1 – 12) (19, 3, 0)	2 (3) (7, 2 – 12) (14, 0, 0)		1 (1) (1, 1 – 1) (0, 1, 0)			72 (96) (8, 1 – 31) (532, 35, 12)		14 (19) (3, 1 – 9) (37, 5, 4)
	Woodchuck	19	63									16 (84) (3, 1 – 10) (3, 51, 2)	2 (10) (3, 3 – 3) (0, 0, 3)	1 (5) (1, 1 – 1) (1, 0, 0)
South Carolina	Black bear	5	22					5 (100) (4, 1 – 7) (21, 0, 0)					1 (20) (1, 1 – 1) (1, 0, 0)
	Coyote	1	0
	Wild pig	9	11					5 (56) (2, 1 – 5) (11, 0, 0)
	Virginia opossum	2	3										2 (100) (2, 1 – 2) (3, 0, 0)
	White-tailed deer	49	441	7 (14) (20, 1 – 82) (87, 36, 22)	2 (4) (6, 1 – 12) (12, 0, 0)		10 (20) (4, 1 – 14) (31, 5, 0)	2 (4) (2, 1 – 3) (4, 0, 0)					30 (61) (8, 1 – 30) (179, 55, 3)		3 (6) (2, 1 – 3) (7, 0, 0)
Tennessee	Elk	3	7	3 (100) (2, 1 – 3) (6, 0, 0)				1 (33) (1, 1 – 1) (1, 0, 0)
	White-tailed deer	41	968	40 (98) (24, 1 – 181) (174, 460, 315)	1 (2) (1, 1 – 1) (1, 0, 0)		1 (2) (6, 6 – 6) (5, 2, 0)						2 (5) (5, 1 – 10) (11, 0, 0)		2 (5) (2, 1 – 4) (0, 0, 5)
	Wild turkey	1	189	1 (100) (189, 189 – 189) (0, 3, 186)
Texas	Desert big horn sheep	1	1				1 (100) (1, 1 – 1) (1, 0, 0)
	Mule deer	32	143				32 (100) (22, 1 – 15) (140, 3, 0)
Virginia	Black bear	27	596	19 (70) (13, 1 – 30) (146, 87, 13)				24 (89) (15, 2 – 37) (349, 0, 0)		1 (4) (1, 1 – 1) (1, 0, 0)
	Raccoon	6	392	4 (67) (63, 1 – 238) (0, 10, 240)				5 (83) (21, 1 – 55) (104, 0, 0)				3 (50) (8, 1 – 12) (5, 14, 4)		3 (50) (3, 2 – 5) (11, 0, 0)	2 (33) (2, 1 – 3) (4, 0, 0)
	Red fox	2	19	2 (100) (3, 1 – 4) (0, 4, 1)	1 (50) (1, 1 – 1) (1, 0, 0)			2 (100) (5, 4 – 5) (8, 1, 0)		1 (50) (3, 3 – 3) (1, 2, 0)		1 (50) (1, 1 – 1) (0, 1, 0)
	Striped skunk	2	20									2 (100) (10) (3 – 16) (3, 16, 0)			1 (50) (1, 1 -1) (1, 0, 0)
	White-tailed deer	24	416	16 (67) (24, 1 – 122) (170, 179, 42)	1 (4) (2, 2 – 2) (2, 0, 0)								8 (33) (3, 1 – 6) (19, 1, 0)		2 (8) (2, 1 – 2) (3, 0, 0)
	Wild turkey	1	9	1 (100) (9, 9 – 9) (0, 9, 0)
	Woodchuck	2	21	2 (100) (5, 3 – 6) (0, 9, 0)				2 (100) (2, 2 – 2) (4, 0, 0)				1 (50) (6, 6 – 6) (0, 6, 0)			1 (50) (1, 1 – 1) (0, 1, 0)
West Virginia	Black bear	14	256	1 (7) (1, 1 – 1) (1, 0, 0)	2 (14) (2, 1 – 2) (3, 0, 0)			13 (93) (19, 5 – 54) (251, 1, 0)
	Bobcat	5	26										5 (100) (5, 1 – 10) (26, 0, 0)
	Coyote	4	21					2 (50) (6, 5 – 7) (12, 0, 0)		2 (50) (1, 1 – 1) (2, 0, 0)			1 (25) (7, 7 – 7) (7, 0, 0)
	Elk	8	59	6 (75) (8, 1 – 29) (44, 4, 0)			2 (25) (3, 2 – 5) (7, 0, 0)	4 (38) (1, 1 – 2) (4, 0, 0)
	Red deer	1	6										6 (100) (6, 6 – 6) (6, 0, 0)
	Red fox	2	14									1 (50) (3, 3 – 3) (3, 0, 0)	2 (100) (5, 4 – 6) (10, 0, 0)		1 (50) (1, 1 – 1) (0, 1, 0)
	Southern Red-backed vole	1	1									1 (100) (1, 1 – 1) (1, 0, 0)			1 (100) (1, 1 – 1) (1, 0, 0)
	White-footed mouse	1	1										1 (100) (1, 1 – 1) (0, 0, 1)
	White-tailed deer	196	1032	10 (5) (10, 1 – 79) (20, 0, 82)	1 (1) (1, 1 – 1) (1, 0, 0)		35 (18) (6, 1 – 35) (92, 18, 0)	2 (1) (1, 1 – 2) (1, 2, 0)		36 (18) (8, 1 – 30) (5, 183, 109)			140 (71) (4, 1 – 21) (488, 6, 3)		18 (9) (1, 1 – 4) (20, 1, 1)
	Woodland jumping mouse	1	2										1 (100) (2, 2 – 2) (0, 0, 2)
TOTALS		1940	20626	10942	848	1	1240	1804	1	451	38	201	4846	15	202	26
* Black bear (Ursus americanus), bobcat (Lynx rufus), cow (Bos taurus), coyote (Canis latrans), desert bighorn sheep (Ovis canadensis nelson), domestic dog (Canis familiaris), elk (Cervus canadensis), Wild pig (Sus scrofa), gray fox (Urocyon cinereoargenteus), human (Homo sapiens), mule deer (Odocoileus hemionus), northern bobwhite (Collinus virginianus), raccoon (Procyon lotor), red-backed vole …
** All adult H. longicornis collected during this study were female.
