# Supplementary material for: The wild life of ticks: Using passive surveillance to determine the distribution and wildlife host range of ticks and the exotic Haemaphysalis longicornis, 2010–2021
Source: Parasit Vectors. 2022 Sep 20;15:331. doi: 10.1186/s13071-022-05425-1 (PMC9487032; doi:10.1186/s13071-022-05425-1)
Supplement: Supplementary file 3 — Additional file 3: Established tick populations. Excel file containing summary data of different tick species meeting the “established” county criteria. Contains tick and host species, state and county name, date of collection, and what establishment criteria was met (> 6 individuals or > 1 life stage). [file 13071_2022_5425_MOESM3_ESM.csv]

Species	Date	State	County	Host	total	Establishment.criteria	New.county
Amblyomma americanum	2/2/19	AL	COLBERT	White-tailed deer	4	> 1 life stage	0
Amblyomma americanum	2/2/19	AL	COLBERT	White-tailed deer	4	> 1 life stage	0
Amblyomma americanum	2/5/19	AL	SHELBY	White-tailed deer	8	> 6 individuals	0
Amblyomma americanum	4/30/20	AL	WINSTON	Bobcat	3	> 1 life stage	0
Amblyomma americanum	7/27/18	AR	BENTON	White-tailed deer	46	> 6 individuals	0
Amblyomma americanum	2/16/20	AR	BOONE	White-tailed deer	9	> 6 individuals	0
Amblyomma americanum	8/9/19	AR	CLEVELAND	White-tailed deer	6	> 6 individuals	0
Amblyomma americanum	6/14/18	AR	FAULKNER	White-tailed deer	33	> 6 individuals	0
Amblyomma americanum	7/5/18	AR	FULTON	White-tailed deer	18	> 6 individuals	0
Amblyomma americanum	2/16/20	AR	NEWTON	White-tailed deer	23	> 6 individuals	0
Amblyomma americanum	11/1/18	AR	POLK	White-tailed deer	16	> 6 individuals	0
Amblyomma americanum	10/8/19	AR	PRAIRIE	White-tailed deer	33	> 6 individuals	0
Amblyomma americanum	11/1/18	AR	SALINE	White-tailed deer	16	> 6 individuals	0
Amblyomma americanum	10/14/21	AR	SEARCY	White-tailed deer	40	> 6 individuals	0
Amblyomma americanum	6/19/18	AR	SHARP	White-tailed deer	4	> 1 life stage	0
Amblyomma americanum	11/1/18	AR	YELL	Feral hog	8	> 6 individuals	0
Amblyomma americanum	3/22/10	FL	ALACHUA	White-tailed deer	35	> 6 individuals	0
Amblyomma americanum	11/15/11	FL	CITRUS	White-tailed deer	2	> 1 life stage	0
Amblyomma americanum	10/29/10	FL	CLAY	White-tailed deer	33	> 6 individuals	0
Amblyomma americanum	7/26/10	FL	COLLIER	White-tailed deer	15	> 6 individuals	1
Amblyomma americanum	9/12/11	FL	DIXIE	White-tailed deer	25	> 6 individuals	0
Amblyomma americanum	12/8/12	FL	GADSDEN	White-tailed deer	2	> 1 life stage	0
Amblyomma americanum	10/29/10	FL	HAMILTON	White-tailed deer	5	> 1 life stage	0
Amblyomma americanum	10/9/10	FL	HERNANDO	White-tailed deer	32	> 6 individuals	0
Amblyomma americanum	11/9/10	FL	JEFFERSON	White-tailed deer	2	> 1 life stage	0
Amblyomma americanum	10/27/11	FL	LAFAYETTE	White-tailed deer	6	> 6 individuals	0
Amblyomma americanum	10/24/10	FL	LEON	White-tailed deer	8	> 6 individuals	0
Amblyomma americanum	2/14/11	FL	LEVY	White-tailed deer	11	> 6 individuals	0
Amblyomma americanum	11/13/10	FL	MADISON	White-tailed deer	6	> 6 individuals	0
Amblyomma americanum	10/30/10	FL	MARION	White-tailed deer	132	> 6 individuals	0
Amblyomma americanum	3/10/10	FL	PUTNAM	White-tailed deer	5	> 1 life stage	0
Amblyomma americanum	10/15/10	FL	ST JOHNS	White-tailed deer	6	> 6 individuals	1
Amblyomma americanum	10/21/10	FL	SUMTER	White-tailed deer	4	> 1 life stage	0
Amblyomma americanum	11/11/10	FL	SUWANNEE	White-tailed deer	2	> 1 life stage	0
Amblyomma americanum	10/4/10	FL	TAYLOR	White-tailed deer	6	> 6 individuals	0
Amblyomma americanum	3/8/10	FL	UNION	White-tailed deer	2	> 1 life stage	1
Amblyomma americanum	1/23/10	FL	WAKULLA	White-tailed deer	6	> 6 individuals	0
Amblyomma americanum	9/12/18	GA	BALDWIN	White-tailed deer	48	> 6 individuals	1
Amblyomma americanum	6/21/18	GA	CLARKE	White-tailed deer	32	> 6 individuals	0
Amblyomma americanum	9/20/18	GA	COLUMBIA	White-tailed deer	16	> 6 individuals	0
Amblyomma americanum	2/19/19	GA	GWINNETT	White-tailed deer	14	> 6 individuals	0
Amblyomma americanum	9/13/19	GA	JASPER	White-tailed deer	10	> 6 individuals	0
Amblyomma americanum	8/17/18	GA	Jones	White-tailed deer	4	> 1 life stage	0
Amblyomma americanum	7/31/18	GA	Oconee	White-tailed deer	15	> 6 individuals	0
Amblyomma americanum	8/23/18	GA	PIKE	White-tailed deer	303	> 6 individuals	0
Amblyomma americanum	8/6/18	GA	Telfair	White-tailed deer	23	> 6 individuals	0
Amblyomma americanum	8/10/19	KS	LYON	Bobcat	6	> 6 individuals	0
Amblyomma americanum	8/12/15	KY	ADAIR	White-tailed deer	29	> 6 individuals	1
Amblyomma americanum	8/10/17	KY	ANDERSON	White-tailed deer	100	> 6 individuals	1
Amblyomma americanum	8/15/18	KY	BALLARD	White-tailed deer	71	> 6 individuals	0
Amblyomma americanum	6/16/20	KY	BARREN	White-tailed deer	4	> 1 life stage	0
Amblyomma americanum	8/3/15	KY	BRECKINRIDGE	White-tailed deer	32	> 6 individuals	0
Amblyomma americanum	6/4/17	KY	BUTLER	White-tailed deer	16	> 6 individuals	1
Amblyomma americanum	8/14/18	KY	CHRISTIAN	White-tailed deer	101	> 6 individuals	0
Amblyomma americanum	5/29/20	KY	CLINTON	Elk	24	> 6 individuals	1
Amblyomma americanum	7/16/18	KY	CRITTENDEN	Wild turkey	18	> 6 individuals	0
Amblyomma americanum	9/13/19	KY	FRANKLIN	White-tailed deer	15	> 6 individuals	1
Amblyomma americanum	9/14/17	KY	HOPKINS	Coyote	6	> 6 individuals	0
Amblyomma americanum	8/6/15	KY	JOHNSON	White-tailed deer	15	> 6 individuals	1
Amblyomma americanum	6/25/18	KY	KNOTT	Elk	11	> 6 individuals	1
Amblyomma americanum	7/20/18	KY	LIVINGSTON	Wild turkey	24	> 6 individuals	1
Amblyomma americanum	6/30/17	KY	MAGOFFIN	White-tailed deer	11	> 6 individuals	1
Amblyomma americanum	2/23/17	KY	MARTIN	Elk	7	> 6 individuals	1
Amblyomma americanum	8/15/18	KY	MCCRACKEN	White-tailed deer	292	> 6 individuals	0
Amblyomma americanum	5/6/19	KY	MORGAN	White-tailed deer	28	> 6 individuals	1
Amblyomma americanum	9/18/17	KY	MUHLENBERG	White-tailed deer	8	> 6 individuals	0
Amblyomma americanum	8/10/17	KY	NELSON	White-tailed deer	82	> 6 individuals	0
Amblyomma americanum	8/20/19	KY	OHIO	White-tailed deer	17	> 6 individuals	1
Amblyomma americanum	8/7/17	KY	OWEN	White-tailed deer	255	> 6 individuals	1
Amblyomma americanum	4/24/17	KY	ROWAN	Coyote	15	> 6 individuals	1
Amblyomma americanum	9/13/19	KY	SHELBY	White-tailed deer	6	> 6 individuals	0
Amblyomma americanum	8/10/17	KY	SPENCER	White-tailed deer	66	> 6 individuals	1
Amblyomma americanum	7/16/11	LA	OUACHITA	White-tailed deer	4	> 1 life stage	0
Amblyomma americanum	7/16/11	LA	UNION	White-tailed deer	9	> 6 individuals	0
Amblyomma americanum	6/8/18	MO	CARTER	Elk	53	> 6 individuals	0
Amblyomma americanum	3/12/13	MS	ALCORN	White-tailed deer	7	> 6 individuals	0
Amblyomma americanum	3/13/12	MS	ATTALA	White-tailed deer	14	> 6 individuals	0
Amblyomma americanum	3/13/12	MS	CHOCTAW	White-tailed deer	12	> 6 individuals	0
Amblyomma americanum	3/5/13	MS	CLAIBORNE	White-tailed deer	6	> 6 individuals	0
Amblyomma americanum	3/25/13	MS	GRENADA	White-tailed deer	11	> 6 individuals	0
Amblyomma americanum	3/6/13	MS	MONROE	White-tailed deer	4	> 1 life stage	0
Amblyomma americanum	3/11/13	MS	NOXUBEE	White-tailed deer	10	> 6 individuals	0
Amblyomma americanum	3/27/12	MS	PERRY	White-tailed deer	17	> 6 individuals	0
Amblyomma americanum	7/3/18	MS	SCOTT	White-tailed deer	6	> 6 individuals	0
Amblyomma americanum	2/27/12	MS	TIPPAH	White-tailed deer	9	> 6 individuals	1
Amblyomma americanum	3/21/13	MS	YAZOO	White-tailed deer	10	> 6 individuals	0
Amblyomma americanum	6/19/18	NC	CRAVEN	White-tailed deer	9	> 6 individuals	0
Amblyomma americanum	8/9/10	NC	CURRITUCK:MAIN	White-tailed deer	110	> 6 individuals	1
Amblyomma americanum	3/14/19	NC	HOKE	White-tailed deer	32	> 6 individuals	0
Amblyomma americanum	8/4/18	NC	PERQUIMANS	White-tailed deer	38	> 6 individuals	0
Amblyomma americanum	7/9/18	NC	STANLY	White-tailed deer	24	> 6 individuals	0
Amblyomma americanum	8/17/18	NC	SURRY	White-tailed deer	25	> 6 individuals	0
Amblyomma americanum	8/9/19	NE	HALL	White-tailed deer	27	> 6 individuals	0
Amblyomma americanum	7/20/18	NJ	Atlantic	White-tailed deer	2	> 1 life stage	0
Amblyomma americanum	5/30/18	NJ	Cumberland	White-tailed deer	28	> 6 individuals	0
Amblyomma americanum	6/14/18	NJ	Gloucester	White-tailed deer	31	> 6 individuals	1
Amblyomma americanum	6/12/18	NJ	MONMOUTH	White-tailed deer	177	> 6 individuals	0
Amblyomma americanum	7/13/18	NJ	Monmouth	White-tailed deer	7	> 6 individuals	0
Amblyomma americanum	6/18/18	NJ	Ocean	White-tailed deer	18	> 6 individuals	0
Amblyomma americanum	8/4/21	OK	CARTER	Elk	7	> 6 individuals	0
Amblyomma americanum	7/25/11	OK	MCCURTAIN	White-tailed deer	19	> 6 individuals	0
Amblyomma americanum	9/25/18	SC	AIKEN	White-tailed deer	22	> 6 individuals	1
Amblyomma americanum	6/5/18	SC	JASPER	White-tailed deer	82	> 6 individuals	0
Amblyomma americanum	8/9/19	SC	MCCORMICK	White-tailed deer	37	> 6 individuals	0
Amblyomma americanum	10/1/21	TN	CHEATHAM	Wild turkey	189	> 6 individuals	0
Amblyomma americanum	3/9/20	TN	FAYETTE	White-tailed deer	9	> 6 individuals	0
Amblyomma americanum	8/15/18	TN	HAMILTON	White-tailed deer	82	> 6 individuals	0
Amblyomma americanum	6/6/18	TN	HARDEMAN	White-tailed deer	181	> 6 individuals	0
Amblyomma americanum	6/6/18	TN	HENDERSON	White-tailed deer	13	> 6 individuals	0
Amblyomma americanum	8/13/18	TN	MEIGS	White-tailed deer	11	> 6 individuals	0
Amblyomma americanum	8/21/18	TN	RHEA	White-tailed deer	81	> 6 individuals	0
Amblyomma americanum	8/17/18	VA	Halifax	White-tailed deer	32	> 6 individuals	0
Amblyomma americanum	8/18/18	VA	NEWPORT NEWS	White-tailed deer	4	> 1 life stage	1
Amblyomma americanum	4/5/19	VA	STAFFORD	White-tailed deer	8	> 6 individuals	0
Amblyomma americanum	9/5/19	WV	HAMPSHIRE	White-tailed deer	79	> 6 individuals	1
Amblyomma americanum	7/2/19	WV	LOGAN	Elk	6	> 6 individuals	1
Amblyomma americanum	3/1/21	WV	MINGO	Elk	9	> 6 individuals	1
Amblyomma maculatum	6/14/18	AR	FAULKNER	White-tailed deer	11	> 6 individuals	NA
Amblyomma maculatum	8/9/11	FL	BROWARD	White-tailed deer	9	> 6 individuals	NA
Amblyomma maculatum	10/30/10	FL	CHARLOTTE	White-tailed deer	15	> 6 individuals	NA
Amblyomma maculatum	10/16/10	FL	COLLIER	White-tailed deer	8	> 6 individuals	NA
Amblyomma maculatum	9/27/12	FL	HERNANDO	White-tailed deer	7	> 6 individuals	NA
Amblyomma maculatum	9/10/11	FL	MIAMI-DADE	White-tailed deer	6	> 6 individuals	NA
Amblyomma maculatum	8/17/18	GA	Jones	White-tailed deer	18	> 6 individuals	NA
Amblyomma maculatum	8/15/18	KY	BALLARD	White-tailed deer	8	> 6 individuals	NA
Amblyomma maculatum	8/15/18	KY	MCCRACKEN	White-tailed deer	7	> 6 individuals	NA
Amblyomma maculatum	8/20/19	KY	MUHLENBERG	White-tailed deer	9	> 6 individuals	NA
Amblyomma maculatum	9/2/18	LA	LA SALLE	White-tailed deer	14	> 6 individuals	NA
Amblyomma maculatum	7/16/11	LA	UNION	White-tailed deer	8	> 6 individuals	NA
Amblyomma maculatum	6/19/18	NC	CRAVEN	White-tailed deer	20	> 6 individuals	NA
Amblyomma maculatum	8/9/10	NC	CURRITUCK:MAIN	White-tailed deer	10	> 6 individuals	NA
Amblyomma maculatum	8/4/21	OK	CARTER	Elk	22	> 6 individuals	NA
Amblyomma maculatum	6/5/18	SC	JASPER	White-tailed deer	11	> 6 individuals	NA
Dermacentor albipictus	11/1/21	AR	NEWTON	White-tailed deer	12	> 6 individuals	NA
Dermacentor albipictus	11/12/18	DE	KENT	White-tailed deer	2	> 1 life stage	NA
Dermacentor albipictus	11/12/18	DE	NEW CASTLE	White-tailed deer	5	> 1 life stage	NA
Dermacentor albipictus	11/11/18	DE	SUSSEX	White-tailed deer	4	> 1 life stage	NA
Dermacentor albipictus	11/5/21	GA	HANCOCK	White-tailed deer	16	> 6 individuals	NA
Dermacentor albipictus	12/1/20	GA	RICHMOND	White-tailed deer	19	> 6 individuals	NA
Dermacentor albipictus	12/14/18	IL	CASS	White-tailed deer	14	> 6 individuals	NA
Dermacentor albipictus	12/8/20	KS	GRAHAM	Mule deer	8	> 6 individuals	NA
Dermacentor albipictus	11/13/17	KY	ADAIR	White-tailed deer	9	> 6 individuals	NA
Dermacentor albipictus	11/20/17	KY	CALDWELL	White-tailed deer	47	> 6 individuals	NA
Dermacentor albipictus	11/13/17	KY	CASEY	White-tailed deer	24	> 6 individuals	NA
Dermacentor albipictus	11/11/17	KY	FRANKLIN	White-tailed deer	8	> 6 individuals	NA
Dermacentor albipictus	3/12/21	KY	HARLAN	Elk	8	> 6 individuals	NA
Dermacentor albipictus	11/11/17	KY	HENRY	White-tailed deer	5	> 1 life stage	NA
Dermacentor albipictus	4/3/20	KY	LETCHER	Elk	6	> 6 individuals	NA
Dermacentor albipictus	1/17/20	KY	MARTIN	Elk	2	> 1 life stage	NA
Dermacentor albipictus	10/31/17	KY	NICHOLAS	White-tailed deer	6	> 6 individuals	NA
Dermacentor albipictus	11/12/17	KY	OLDHAM	White-tailed deer	10	> 6 individuals	NA
Dermacentor albipictus	11/4/17	KY	OWEN	White-tailed deer	7	> 6 individuals	NA
Dermacentor albipictus	2/19/20	KY	PERRY	Elk	7	> 6 individuals	NA
Dermacentor albipictus	11/11/17	KY	SHELBY	White-tailed deer	6	> 6 individuals	NA
Dermacentor albipictus	11/24/18	LA	TENSAS	White-tailed deer	6	> 6 individuals	NA
Dermacentor albipictus	1/1/19	NC	ROCKINGHAM	White-tailed deer	7	> 6 individuals	NA
Dermacentor albipictus	8/9/19	NE	DAWES	Mule deer	54	> 6 individuals	NA
Dermacentor albipictus	11/4/21	NE	LINCOLN	White-tailed deer	34	> 6 individuals	NA
Dermacentor albipictus	11/27/17	NJ	HUNTERDON	White-tailed deer	8	> 6 individuals	NA
Dermacentor albipictus	12/7/17	NJ	MORRIS	White-tailed deer	8	> 6 individuals	NA
Dermacentor albipictus	11/29/17	NJ	WARREN	White-tailed deer	11	> 6 individuals	NA
Dermacentor albipictus	2/1/19	SC	CHESTERFIELD	White-tailed deer	5	> 1 life stage	NA
Dermacentor albipictus	10/25/19	SC	UNION	White-tailed deer	5	> 1 life stage	NA
Dermacentor albipictus	12/6/18	TN	LEWIS	White-tailed deer	7	> 6 individuals	NA
Dermacentor albipictus	12/1/18	TX	CULBERSON	Mule deer	6	> 6 individuals	NA
Dermacentor albipictus	11/19/18	WV	BERKELEY	White-tailed deer	2	> 1 life stage	NA
Dermacentor albipictus	11/12/18	WV	MORGAN	White-tailed deer	35	> 6 individuals	NA
Dermacentor albipictus	11/4/18	WV	RITCHIE	White-tailed deer	7	> 6 individuals	NA
Dermacentor variabilis	12/3/20	GA	GLYNN	Raccoon	6	> 6 individuals	NA
Dermacentor variabilis	8/10/19	KS	LYON	Bobcat	20	> 6 individuals	NA
Dermacentor variabilis	4/27/17	KY	FRANKLIN	Coyote	15	> 6 individuals	NA
Dermacentor variabilis	4/28/19	NC	HAYWOOD	Domestic dog	7	> 6 individuals	NA
Dermacentor variabilis	5/31/18	NY	ULSTER	Coyote	18	> 6 individuals	NA
Dermacentor variabilis	6/29/18	PA	NORTHUMBERLAND	White-tailed deer	12	> 6 individuals	NA
Dermacentor variabilis	7/3/18	VA	ALBEMARLE	Raccoon	33	> 6 individuals	NA
Dermacentor variabilis	7/20/18	VA	CULPEPER	Raccoon	13	> 6 individuals	NA
Dermacentor variabilis	7/11/18	VA	GREENE	Red fox	4	> 1 life stage	NA
Dermacentor variabilis	7/9/18	VA	ORANGE	Raccoon	55	> 6 individuals	NA
Dermacentor variabilis	8/21/18	WV	UPSHUR	Coyote	7	> 6 individuals	NA
Haemaphysalis longicornis	9/9/21	GA	PICKENS	Cow	16	> 6 individuals	1
Haemaphysalis longicornis	7/15/18	KY	MARTIN	Elk	7	> 6 individuals	1
Haemaphysalis longicornis	9/15/17	NC	POLK	Virgina opossum	7	> 6 individuals	1
Haemaphysalis longicornis	7/18/19	NC	SURRY	White-tailed deer	23	> 6 individuals	1
Haemaphysalis longicornis	5/27/18	NJ	Somerset	White-tailed deer	7	> 6 individuals	0
Haemaphysalis longicornis	7/11/18	VA	GREENE	Red fox	3	> 1 life stage	1
Haemaphysalis longicornis	9/5/19	WV	HAMPSHIRE	White-tailed deer	3	> 1 life stage	1
Haemaphysalis longicornis	8/30/18	WV	LEWIS	White-tailed deer	18	> 6 individuals	1
Haemaphysalis longicornis	8/27/19	WV	MINERAL	White-tailed deer	4	> 1 life stage	1
Haemaphysalis longicornis	9/2/20	WV	MONROE	White-tailed deer	9	> 6 individuals	0
Haemaphysalis longicornis	9/1/17	WV	TAYLOR	White-tailed deer	25	> 6 individuals	1
Ixodes scapularis	12/29/18	AL	LAMAR	White-tailed deer	14	> 6 individuals	1
Ixodes scapularis	12/29/18	AL	LAUDERDALE	White-tailed deer	7	> 6 individuals	1
Ixodes scapularis	12/2/18	AL	WINSTON	White-tailed deer	10	> 6 individuals	0
Ixodes scapularis	11/1/21	AR	NEWTON	White-tailed deer	15	> 6 individuals	1
Ixodes scapularis	11/9/18	DE	KENT	White-tailed deer	7	> 6 individuals	0
Ixodes scapularis	11/9/18	DE	NEW CASTLE	White-tailed deer	6	> 6 individuals	0
Ixodes scapularis	11/11/18	DE	SUSSEX	White-tailed deer	9	> 6 individuals	0
Ixodes scapularis	11/5/11	FL	CITRUS	White-tailed deer	10	> 6 individuals	1
Ixodes scapularis	10/29/10	FL	CLAY	White-tailed deer	12	> 6 individuals	0
Ixodes scapularis	11/9/10	FL	DUVAL	White-tailed deer	11	> 6 individuals	1
Ixodes scapularis	12/10/10	FL	GADSDEN	White-tailed deer	6	> 6 individuals	0
Ixodes scapularis	10/29/11	FL	HAMILTON	White-tailed deer	16	> 6 individuals	0
Ixodes scapularis	10/6/10	FL	HERNANDO	White-tailed deer	6	> 6 individuals	0
Ixodes scapularis	1/1/10	FL	LAFAYETTE	White-tailed deer	16	> 6 individuals	0
Ixodes scapularis	10/24/10	FL	LEON	White-tailed deer	9	> 6 individuals	0
Ixodes scapularis	11/13/10	FL	MADISON	White-tailed deer	7	> 6 individuals	0
Ixodes scapularis	11/14/10	FL	MARION	White-tailed deer	12	> 6 individuals	0
Ixodes scapularis	10/7/11	FL	ORANGE	White-tailed deer	6	> 6 individuals	0
Ixodes scapularis	11/13/10	FL	SUMTER	White-tailed deer	16	> 6 individuals	0
Ixodes scapularis	11/11/10	FL	SUWANNEE	White-tailed deer	29	> 6 individuals	1
Ixodes scapularis	10/8/10	FL	TAYLOR	White-tailed deer	11	> 6 individuals	0
Ixodes scapularis	11/22/10	FL	WAKULLA	White-tailed deer	9	> 6 individuals	0
Ixodes scapularis	9/10/19	GA	Harris	White-tailed deer	7	> 6 individuals	1
Ixodes scapularis	11/13/17	KY	ADAIR	White-tailed deer	8	> 6 individuals	1
Ixodes scapularis	12/6/17	KY	CALDWELL	White-tailed deer	6	> 6 individuals	1
Ixodes scapularis	11/14/17	KY	CARTER	White-tailed deer	11	> 6 individuals	1
Ixodes scapularis	11/13/17	KY	FLOYD	White-tailed deer	12	> 6 individuals	1
Ixodes scapularis	12/3/17	KY	FRANKLIN	White-tailed deer	14	> 6 individuals	1
Ixodes scapularis	11/11/17	KY	HENRY	White-tailed deer	6	> 6 individuals	0
Ixodes scapularis	11/5/17	KY	JOHNSON	White-tailed deer	25	> 6 individuals	1
Ixodes scapularis	11/6/17	KY	LYON	White-tailed deer	15	> 6 individuals	0
Ixodes scapularis	11/4/17	KY	OWEN	White-tailed deer	15	> 6 individuals	0
Ixodes scapularis	11/11/17	KY	PIKE	White-tailed deer	9	> 6 individuals	1
Ixodes scapularis	10/26/17	KY	TRIGG	White-tailed deer	8	> 6 individuals	1
Ixodes scapularis	11/29/17	KY	WOODFORD	White-tailed deer	18	> 6 individuals	0
Ixodes scapularis	10/27/18	LA	BOSSIER	White-tailed deer	8	> 6 individuals	1
Ixodes scapularis	11/23/18	LA	CALDWELL	White-tailed deer	7	> 6 individuals	0
Ixodes scapularis	11/10/18	LA	EAST FELICIANA	White-tailed deer	6	> 6 individuals	1
Ixodes scapularis	11/22/18	LA	IBERVILLE	White-tailed deer	13	> 6 individuals	1
Ixodes scapularis	11/3/18	LA	RAPIDES	White-tailed deer	32	> 6 individuals	1
Ixodes scapularis	12/5/18	LA	TANGIPAHOA	White-tailed deer	9	> 6 individuals	1
Ixodes scapularis	11/23/18	LA	TENSAS	White-tailed deer	10	> 6 individuals	1
Ixodes scapularis	11/23/18	LA	WEST FELICIANA	White-tailed deer	7	> 6 individuals	1
Ixodes scapularis	8/20/18	NC	JONES	White-tailed deer	7	> 6 individuals	0
Ixodes scapularis	8/20/18	NC	LENOIR	White-tailed deer	8	> 6 individuals	1
Ixodes scapularis	11/4/19	NC	ONSLOW	White-tailed deer	44	> 6 individuals	0
Ixodes scapularis	10/8/18	NC	PERQUIMANS	White-tailed deer	2	> 1 life stage	0
Ixodes scapularis	1/1/19	NC	STOKES	White-tailed deer	38	> 6 individuals	0
Ixodes scapularis	11/20/20	NC	YANCEY	White-tailed deer	15	> 6 individuals	1
Ixodes scapularis	11/27/17	NJ	HUNTERDON	White-tailed deer	56	> 6 individuals	0
Ixodes scapularis	12/5/17	NJ	MONMOUTH	White-tailed deer	32	> 6 individuals	0
Ixodes scapularis	11/28/17	NJ	MORRIS	White-tailed deer	6	> 6 individuals	0
Ixodes scapularis	11/28/17	NJ	SOMERSET	White-tailed deer	14	> 6 individuals	0
Ixodes scapularis	11/28/17	NJ	SUSSEX	White-tailed deer	22	> 6 individuals	0
Ixodes scapularis	11/29/17	NJ	WARREN	White-tailed deer	38	> 6 individuals	0
Ixodes scapularis	11/27/18	NY	ORANGE	White-tailed deer	23	> 6 individuals	0
Ixodes scapularis	11/14/18	NY	RENSSELAER	White-tailed deer	29	> 6 individuals	0
Ixodes scapularis	10/13/18	NY	WARREN	White-tailed deer	39	> 6 individuals	0
Ixodes scapularis	10/16/18	PA	BEDFORD	White-tailed deer	10	> 6 individuals	0
Ixodes scapularis	10/5/18	PA	BLAIR	White-tailed deer	10	> 6 individuals	0
Ixodes scapularis	10/25/18	PA	CAMBRIA	White-tailed deer	16	> 6 individuals	0
Ixodes scapularis	7/10/18	PA	CENTRE	White-tailed deer	12	> 6 individuals	0
Ixodes scapularis	10/7/18	PA	COLUMBIA	White-tailed deer	12	> 6 individuals	0
Ixodes scapularis	10/23/18	PA	FULTON	White-tailed deer	9	> 6 individuals	0
Ixodes scapularis	10/2/18	PA	HUNTINGDON	White-tailed deer	9	> 6 individuals	0
Ixodes scapularis	8/1/18	PA	JEFFERSON	White-tailed deer	11	> 6 individuals	0
Ixodes scapularis	10/23/18	PA	JUNIATA	White-tailed deer	10	> 6 individuals	0
Ixodes scapularis	10/1/18	PA	WESTMORELAND	White-tailed deer	12	> 6 individuals	0
Ixodes scapularis	9/21/18	SC	BEAUFORT	White-tailed deer	8	> 6 individuals	0
Ixodes scapularis	11/26/18	SC	BERKELEY	White-tailed deer	9	> 6 individuals	0
Ixodes scapularis	2/1/19	SC	CHESTERFIELD	White-tailed deer	18	> 6 individuals	1
Ixodes scapularis	10/20/18	SC	FLORENCE	White-tailed deer	9	> 6 individuals	0
Ixodes scapularis	10/17/18	SC	GEORGETOWN	White-tailed deer	10	> 6 individuals	0
Ixodes scapularis	10/12/18	SC	HAMPTON	White-tailed deer	2	> 1 life stage	0
Ixodes scapularis	10/14/18	SC	RICHLAND	White-tailed deer	2	> 1 life stage	0
Ixodes scapularis	10/26/18	SC	UNION	White-tailed deer	5	> 1 life stage	0
Ixodes scapularis	10/20/18	SC	WILLIAMSBURG	White-tailed deer	10	> 6 individuals	1
Ixodes scapularis	10/19/19	VA	STAFFORD	White-tailed deer	6	> 6 individuals	0
Ixodes scapularis	11/19/18	WV	BERKELEY	White-tailed deer	20	> 6 individuals	0
Ixodes scapularis	1/4/19	WV	CALHOUN	Red fox	6	> 6 individuals	1
Ixodes scapularis	10/29/18	WV	FAYETTE	White-tailed deer	15	> 6 individuals	1
Ixodes scapularis	10/24/18	WV	GRANT	White-tailed deer	12	> 6 individuals	1
Ixodes scapularis	8/10/19	WV	GREENBRIER	Red deer	6	> 6 individuals	0
Ixodes scapularis	11/19/18	WV	HAMPSHIRE	White-tailed deer	6	> 6 individuals	1
Ixodes scapularis	11/19/18	WV	HARDY	White-tailed deer	7	> 6 individuals	0
Ixodes scapularis	11/16/18	WV	LEWIS	White-tailed deer	21	> 6 individuals	0
Ixodes scapularis	11/1/18	WV	MINERAL	White-tailed deer	6	> 6 individuals	1
Ixodes scapularis	11/6/18	WV	MORGAN	White-tailed deer	7	> 6 individuals	1
Ixodes scapularis	11/5/18	WV	NICHOLAS	White-tailed deer	17	> 6 individuals	1
Ixodes scapularis	2/28/19	WV	RANDOLPH	Bobcat	9	> 6 individuals	1
Ixodes scapularis	12/18/18	WV	UPSHUR	White-tailed deer	8	> 6 individuals	0
